# Supplementary material for: Genomic Characterization of Clinical Canine Parvovirus Type 2c Infection in Wild Coyotes (Canis latrans) in Mexico
Source: Pathogens. 2026 Jan 11;15(1):80. doi: 10.3390/pathogens15010080 (PMC12845139; doi:10.3390/pathogens15010080)
Supplement: Supplementary file 1 [file pathogens-15-00080-s001.zip]

Archive with 1 entries (1 files):
- pathogens-4083591-supplementary.pdf
